# Supplementary material for: Nanotoxicity of 2D Molybdenum Disulfide, MoS2, Nanosheets on Beneficial Soil Bacteria, Bacillus cereus and Pseudomonas aeruginosa
Source: Nanomaterials (Basel). 2021 May 31;11(6):1453. doi: 10.3390/nano11061453 (PMC8229097; doi:10.3390/nano11061453)
Supplement: Supplementary file 1 [file nanomaterials-11-01453-s001.zip]

Archive with 1 entries (1 files):
- nanomaterials-1184889-supplementary.pdf
